# Supplementary material for: High DDT resistance without apparent association to kdr and Glutathione-S-transferase (GST) gene mutations in Aedes aegypti population at hotel compounds in Zanzibar
Source: PLoS Negl Trop Dis. 2022 May 16;16(5):e0010355. doi: 10.1371/journal.pntd.0010355 (PMC9109918; doi:10.1371/journal.pntd.0010355)
Supplement: S1 Data — (XLSX) [file pntd.0010355.s006.xlsx]

## Sheet: Knockdown60min
Hotel	ID	Date	Insecticide	Replicate_No	Exposure_time_min	Total_exposed	Total_control	Total_KnockDown	Control_KD
Hotel B	1	2019-11-04	DDT	1	10	15	15	0	0
Hotel B	1	2019-11-04	DDT	1	20	15	15	2	0
Hotel B	1	2019-11-04	DDT	1	30	15	15	2	0
Hotel B	1	2019-11-04	DDT	1	40	15	15	2	0
Hotel B	1	2019-11-04	DDT	1	50	15	15	1	0
Hotel B	1	2019-11-04	DDT	1	60	15	15	2	0
Hotel B	1	2019-11-04	DDT	2	10	21	15	0	0
Hotel B	1	2019-11-04	DDT	2	20	21	15	1	0
Hotel B	1	2019-11-04	DDT	2	30	21	15	2	0
Hotel B	1	2019-11-04	DDT	2	40	21	15	3	0
Hotel B	1	2019-11-04	DDT	2	50	21	15	5	0
Hotel B	1	2019-11-04	DDT	2	60	21	15	5	0
Hotel B	1	2019-11-05	DDT	3	10	25	20	0	0
Hotel B	1	2019-11-05	DDT	3	20	25	20	0	0
Hotel B	1	2019-11-05	DDT	3	30	25	20	0	0
Hotel B	1	2019-11-05	DDT	3	40	25	20	0	0
Hotel B	1	2019-11-05	DDT	3	50	25	20	0	0
Hotel B	1	2019-11-05	DDT	3	60	25	20	0	0
Hotel B	1	2019-11-05	DDT	4	10	25	20	0	0
Hotel B	1	2019-11-05	DDT	4	20	25	20	0	0
Hotel B	1	2019-11-05	DDT	4	30	25	20	1	0
Hotel B	1	2019-11-05	DDT	4	40	25	20	1	0
Hotel B	1	2019-11-05	DDT	4	50	25	20	1	0
Hotel B	1	2019-11-05	DDT	4	60	25	20	2	0
Hotel B	1	2019-11-05	DDT	5	10	25	20	0	0
Hotel B	1	2019-11-05	DDT	5	20	25	20	0	0
Hotel B	1	2019-11-05	DDT	5	30	25	20	0	0
Hotel B	1	2019-11-05	DDT	5	40	25	20	2	0
Hotel B	1	2019-11-05	DDT	5	50	25	20	1	0
Hotel B	1	2019-11-05	DDT	5	60	25	20	3	0
Hotel B	1	2019-11-05	DDT	6	10	25	20	0	0
Hotel B	1	2019-11-05	DDT	6	20	25	20	0	0
Hotel B	1	2019-11-05	DDT	6	30	25	20	0	0
Hotel B	1	2019-11-05	DDT	6	40	25	20	0	0
Hotel B	1	2019-11-05	DDT	6	50	25	20	1	0
Hotel B	1	2019-11-05	DDT	6	60	25	20	1	0
Hotel B	1	2019-11-07	Deltamethrin	1	10	25	25	22	0
Hotel B	1	2019-11-07	Deltamethrin	1	20	25	25	23	0
Hotel B	1	2019-11-07	Deltamethrin	1	30	25	25	24	0
Hotel B	1	2019-11-07	Deltamethrin	1	40	25	25	25	0
Hotel B	1	2019-11-07	Deltamethrin	1	50	25	25	25	0
Hotel B	1	2019-11-07	Deltamethrin	1	60	25	25	25	0
Hotel B	1	2019-11-07	Deltamethrin	2	10	25	25	16	0
Hotel B	1	2019-11-07	Deltamethrin	2	20	25	25	24	0
Hotel B	1	2019-11-07	Deltamethrin	2	30	25	25	25	0
Hotel B	1	2019-11-07	Deltamethrin	2	40	25	25	25	0
Hotel B	1	2019-11-07	Deltamethrin	2	50	25	25	25	0
Hotel B	1	2019-11-07	Deltamethrin	2	60	25	25	25	0
Hotel B	1	2019-11-07	Deltamethrin	3	10	25	25	17	0
Hotel B	1	2019-11-07	Deltamethrin	3	20	25	25	24	0
Hotel B	1	2019-11-07	Deltamethrin	3	30	25	25	25	0
Hotel B	1	2019-11-07	Deltamethrin	3	40	25	25	25	0
Hotel B	1	2019-11-07	Deltamethrin	3	50	25	25	25	0
Hotel B	1	2019-11-07	Deltamethrin	3	60	25	25	25	0
Hotel B	1	2019-11-09	Deltamethrin	4	10	25	25	19	0
Hotel B	1	2019-11-09	Deltamethrin	4	20	25	25	23	0
Hotel B	1	2019-11-09	Deltamethrin	4	30	25	25	25	0
Hotel B	1	2019-11-09	Deltamethrin	4	40	25	25	25	0
Hotel B	1	2019-11-09	Deltamethrin	4	50	25	25	24	0
Hotel B	1	2019-11-09	Deltamethrin	4	60	25	25	24	0
Hotel B	1	2019-11-10	Propoxur	1	10	25	25	0	0
Hotel B	1	2019-11-10	Propoxur	1	20	25	25	14	0
Hotel B	1	2019-11-10	Propoxur	1	30	25	25	23	0
Hotel B	1	2019-11-10	Propoxur	1	40	25	25	24	0
Hotel B	1	2019-11-10	Propoxur	1	50	25	25	25	0
Hotel B	1	2019-11-10	Propoxur	1	60	25	25	25	0
Hotel B	1	2019-11-10	Propoxur	2	10	25	25	0	0
Hotel B	1	2019-11-10	Propoxur	2	20	25	25	17	0
Hotel B	1	2019-11-10	Propoxur	2	30	25	25	24	0
Hotel B	1	2019-11-10	Propoxur	2	40	25	25	25	0
Hotel B	1	2019-11-10	Propoxur	2	50	25	25	25	0
Hotel B	1	2019-11-10	Propoxur	2	60	25	25	25	0
Hotel B	1	2019-11-10	Propoxur	3	10	25	25	3	0
Hotel B	1	2019-11-10	Propoxur	3	20	25	25	17	0
Hotel B	1	2019-11-10	Propoxur	3	30	25	25	24	0
Hotel B	1	2019-11-10	Propoxur	3	40	25	25	25	0
Hotel B	1	2019-11-10	Propoxur	3	50	25	25	25	0
Hotel B	1	2019-11-10	Propoxur	3	60	25	25	25	0
Hotel B	1	2019-11-11	Propoxur	4	10	25	25	1	0
Hotel B	1	2019-11-11	Propoxur	4	20	25	25	13	0
Hotel B	1	2019-11-11	Propoxur	4	30	25	25	23	0
Hotel B	1	2019-11-11	Propoxur	4	40	25	25	23	0
Hotel B	1	2019-11-11	Propoxur	4	50	25	25	24	0
Hotel B	1	2019-11-11	Propoxur	4	60	25	25	25	0
Hotel B	1	2019-11-11	Permethrin	1	10	25	25	0	0
Hotel B	1	2019-11-11	Permethrin	1	20	25	25	4	0
Hotel B	1	2019-11-11	Permethrin	1	30	25	25	14	0
Hotel B	1	2019-11-11	Permethrin	1	40	25	25	20	0
Hotel B	1	2019-11-11	Permethrin	1	50	25	25	22	0
Hotel B	1	2019-11-11	Permethrin	1	60	25	25	24	0
Hotel B	1	2019-11-11	Permethrin	2	10	25	25	3	0
Hotel B	1	2019-11-11	Permethrin	2	20	25	25	13	0
Hotel B	1	2019-11-11	Permethrin	2	30	25	25	20	0
Hotel B	1	2019-11-11	Permethrin	2	40	25	25	23	0
Hotel B	1	2019-11-11	Permethrin	2	50	25	25	23	0
Hotel B	1	2019-11-11	Permethrin	2	60	25	25	23	0
Hotel B	1	2019-11-11	Permethrin	3	10	25	25	2	0
Hotel B	1	2019-11-11	Permethrin	3	20	25	25	16	0
Hotel B	1	2019-11-11	Permethrin	3	30	25	25	24	0
Hotel B	1	2019-11-11	Permethrin	3	40	25	25	25	0
Hotel B	1	2019-11-11	Permethrin	3	50	25	25	25	0
Hotel B	1	2019-11-11	Permethrin	3	60	25	25	25	0
Hotel B	1	2019-11-11	Permethrin	4	10	25	25	0	0
Hotel B	1	2019-11-11	Permethrin	4	20	25	25	10	0
Hotel B	1	2019-11-11	Permethrin	4	30	25	25	22	0
Hotel B	1	2019-11-11	Permethrin	4	40	25	25	24	0
Hotel B	1	2019-11-11	Permethrin	4	50	25	25	25	0
Hotel B	1	2019-11-11	Permethrin	4	60	25	25	25	0
Hotel B	1	2019-11-13	Bendiocarb	1	10	25	25	0	0
Hotel B	1	2019-11-13	Bendiocarb	1	20	25	25	19	0
Hotel B	1	2019-11-13	Bendiocarb	1	30	25	25	25	0
Hotel B	1	2019-11-13	Bendiocarb	1	40	25	25	25	0
Hotel B	1	2019-11-13	Bendiocarb	1	50	25	25	25	0
Hotel B	1	2019-11-13	Bendiocarb	1	60	25	25	25	0
Hotel B	1	2019-11-13	Bendiocarb	2	10	25	25	0	0
Hotel B	1	2019-11-13	Bendiocarb	2	20	25	25	20	0
Hotel B	1	2019-11-13	Bendiocarb	2	30	25	25	25	0
Hotel B	1	2019-11-13	Bendiocarb	2	40	25	25	25	0
Hotel B	1	2019-11-13	Bendiocarb	2	50	25	25	25	0
Hotel B	1	2019-11-13	Bendiocarb	2	60	25	25	25	0
Hotel B	1	2019-11-13	Bendiocarb	3	10	25	25	0	0
Hotel B	1	2019-11-13	Bendiocarb	3	20	25	25	18	0
Hotel B	1	2019-11-13	Bendiocarb	3	30	25	25	24	0
Hotel B	1	2019-11-13	Bendiocarb	3	40	25	25	25	0
Hotel B	1	2019-11-13	Bendiocarb	3	50	25	25	25	0
Hotel B	1	2019-11-13	Bendiocarb	3	60	25	25	25	0
Hotel B	1	2019-11-13	Bendiocarb	4	10	25	25	0	0
Hotel B	1	2019-11-13	Bendiocarb	4	20	25	25	15	0
Hotel B	1	2019-11-13	Bendiocarb	4	30	25	25	25	0
Hotel B	1	2019-11-13	Bendiocarb	4	40	25	25	25	0
Hotel B	1	2019-11-13	Bendiocarb	4	50	25	25	25	0
Hotel B	1	2019-11-13	Bendiocarb	4	60	25	25	25	0
Hotel B	1	2019-11-13	DDT	7	10	25	25	0	0
Hotel B	1	2019-11-13	DDT	7	20	25	25	0	0
Hotel B	1	2019-11-13	DDT	7	30	25	25	0	0
Hotel B	1	2019-11-13	DDT	7	40	25	25	1	0
Hotel B	1	2019-11-13	DDT	7	50	25	25	2	0
Hotel B	1	2019-11-13	DDT	7	60	25	25	2	0
Hotel B	1	2019-11-13	DDT	8	10	25	25	0	0
Hotel B	1	2019-11-13	DDT	8	20	25	25	0	0
Hotel B	1	2019-11-13	DDT	8	30	25	25	0	0
Hotel B	1	2019-11-13	DDT	8	40	25	25	1	0
Hotel B	1	2019-11-13	DDT	8	50	25	25	1	0
Hotel B	1	2019-11-13	DDT	8	60	25	25	1	0
Hotel B	1	2019-11-13	DDT	9	10	25	25	0	0
Hotel B	1	2019-11-13	DDT	9	20	25	25	0	0
Hotel B	1	2019-11-13	DDT	9	30	25	25	0	0
Hotel B	1	2019-11-13	DDT	9	40	25	25	0	0
Hotel B	1	2019-11-13	DDT	9	50	25	25	1	0
Hotel B	1	2019-11-13	DDT	9	60	25	25	4	0
Hotel B	1	2019-11-13	DDT	10	10	25	25	0	0
Hotel B	1	2019-11-13	DDT	10	20	25	25	0	0
Hotel B	1	2019-11-13	DDT	10	30	25	25	0	0
Hotel B	1	2019-11-13	DDT	10	40	25	25	1	0
Hotel B	1	2019-11-13	DDT	10	50	25	25	1	0
Hotel B	1	2019-11-13	DDT	10	60	25	25	5	0
Hotel B	1	2019-11-17	Deltamethrin	5	10	25	25	9	0
Hotel B	1	2019-11-17	Deltamethrin	5	20	25	25	24	0
Hotel B	1	2019-11-17	Deltamethrin	5	30	25	25	25	0
Hotel B	1	2019-11-17	Deltamethrin	5	40	25	25	25	0
Hotel B	1	2019-11-17	Deltamethrin	5	50	25	25	25	0
Hotel B	1	2019-11-17	Deltamethrin	5	60	25	25	25	0
Hotel B	1	2019-11-17	Deltamethrin	6	10	25	25	18	0
Hotel B	1	2019-11-17	Deltamethrin	6	20	25	25	25	0
Hotel B	1	2019-11-17	Deltamethrin	6	30	25	25	25	0
Hotel B	1	2019-11-17	Deltamethrin	6	40	25	25	25	0
Hotel B	1	2019-11-17	Deltamethrin	6	50	25	25	25	0
Hotel B	1	2019-11-17	Deltamethrin	6	60	25	25	25	0
Hotel B	1	2019-11-17	Deltamethrin	7	10	25	25	17	0
Hotel B	1	2019-11-17	Deltamethrin	7	20	25	25	25	0
Hotel B	1	2019-11-17	Deltamethrin	7	30	25	25	25	0
Hotel B	1	2019-11-17	Deltamethrin	7	40	25	25	25	0
Hotel B	1	2019-11-17	Deltamethrin	7	50	25	25	25	0
Hotel B	1	2019-11-17	Deltamethrin	7	60	25	25	25	0
Hotel B	1	2019-11-17	Deltamethrin	8	10	25	25	12	0
Hotel B	1	2019-11-17	Deltamethrin	8	20	25	25	23	0
Hotel B	1	2019-11-17	Deltamethrin	8	30	25	25	24	0
Hotel B	1	2019-11-17	Deltamethrin	8	40	25	25	25	0
Hotel B	1	2019-11-17	Deltamethrin	8	50	25	25	25	0
Hotel B	1	2019-11-17	Deltamethrin	8	60	25	25	25	0
Hotel B	1	2019-11-17	Permethrin	5	10	25	25	1	0
Hotel B	1	2019-11-17	Permethrin	5	20	25	25	22	0
Hotel B	1	2019-11-17	Permethrin	5	30	25	25	25	0
Hotel B	1	2019-11-17	Permethrin	5	40	25	25	25	0
Hotel B	1	2019-11-17	Permethrin	5	50	25	25	25	0
Hotel B	1	2019-11-17	Permethrin	5	60	25	25	25	0
Hotel B	1	2019-11-17	Permethrin	6	10	25	25	0	0
Hotel B	1	2019-11-17	Permethrin	6	20	25	25	19	0
Hotel B	1	2019-11-17	Permethrin	6	30	25	25	23	0
Hotel B	1	2019-11-17	Permethrin	6	40	25	25	24	0
Hotel B	1	2019-11-17	Permethrin	6	50	25	25	25	0
Hotel B	1	2019-11-17	Permethrin	6	60	25	25	25	0
Hotel B	1	2019-11-17	Permethrin	7	10	25	25	3	0
Hotel B	1	2019-11-17	Permethrin	7	20	25	25	24	0
Hotel B	1	2019-11-17	Permethrin	7	30	25	25	25	0
Hotel B	1	2019-11-17	Permethrin	7	40	25	25	25	0
Hotel B	1	2019-11-17	Permethrin	7	50	25	25	25	0
Hotel B	1	2019-11-17	Permethrin	7	60	25	25	25	0
Hotel B	1	2019-11-17	Permethrin	8	10	25	25	2	0
Hotel B	1	2019-11-17	Permethrin	8	20	25	25	18	0
Hotel B	1	2019-11-17	Permethrin	8	30	25	25	23	0
Hotel B	1	2019-11-17	Permethrin	8	40	25	25	24	0
Hotel B	1	2019-11-17	Permethrin	8	50	25	25	25	0
Hotel B	1	2019-11-17	Permethrin	8	60	25	25	25	0
Hotel D	3	2019-11-07	DDT	1	10	25	25	0	0
Hotel D	3	2019-11-07	DDT	1	20	25	25	0	0
Hotel D	3	2019-11-07	DDT	1	30	25	25	0	0
Hotel D	3	2019-11-07	DDT	1	40	25	25	4	0
Hotel D	3	2019-11-07	DDT	1	50	25	25	8	0
Hotel D	3	2019-11-07	DDT	1	60	25	25	13	0
Hotel D	3	2019-11-07	DDT	2	10	25	25	0	0
Hotel D	3	2019-11-07	DDT	2	20	25	25	0	0
Hotel D	3	2019-11-07	DDT	2	30	25	25	4	0
Hotel D	3	2019-11-07	DDT	2	40	25	25	9	0
Hotel D	3	2019-11-07	DDT	2	50	25	25	12	0
Hotel D	3	2019-11-07	DDT	2	60	25	25	12	0
Hotel D	3	2019-11-09	DDT	3	10	25	25	1	0
Hotel D	3	2019-11-09	DDT	3	20	25	25	0	0
Hotel D	3	2019-11-09	DDT	3	30	25	25	1	0
Hotel D	3	2019-11-09	DDT	3	40	25	25	1	0
Hotel D	3	2019-11-09	DDT	3	50	25	25	3	0
Hotel D	3	2019-11-09	DDT	3	60	25	25	6	0
Hotel D	3	2019-11-09	DDT	4	10	25	25	0	0
Hotel D	3	2019-11-09	DDT	4	20	25	25	1	0
Hotel D	3	2019-11-09	DDT	4	30	25	25	1	0
Hotel D	3	2019-11-09	DDT	4	40	25	25	7	0
Hotel D	3	2019-11-09	DDT	4	50	25	25	8	0
Hotel D	3	2019-11-09	DDT	4	60	25	25	10	0
Hotel D	3	2019-11-15	DDT	5	10	25	25	0	0
Hotel D	3	2019-11-15	DDT	5	20	25	25	1	0
Hotel D	3	2019-11-15	DDT	5	30	25	25	1	0
Hotel D	3	2019-11-15	DDT	5	40	25	25	3	0
Hotel D	3	2019-11-15	DDT	5	50	25	25	5	0
Hotel D	3	2019-11-15	DDT	5	60	25	25	15	0
Hotel D	3	2019-11-15	DDT	6	10	25	25	0	0
Hotel D	3	2019-11-15	DDT	6	20	25	25	1	0
Hotel D	3	2019-11-15	DDT	6	30	25	25	2	0
Hotel D	3	2019-11-15	DDT	6	40	25	25	4	0
Hotel D	3	2019-11-15	DDT	6	50	25	25	4	0
Hotel D	3	2019-11-15	DDT	6	60	25	25	24	0
Hotel D	3	2019-11-09	Deltamethrin	1	10	25	25	25	0
Hotel D	3	2019-11-09	Deltamethrin	1	20	25	25	25	0
Hotel D	3	2019-11-09	Deltamethrin	1	30	25	25	25	0
Hotel D	3	2019-11-09	Deltamethrin	1	40	25	25	25	0
Hotel D	3	2019-11-09	Deltamethrin	1	50	25	25	25	0
Hotel D	3	2019-11-09	Deltamethrin	1	60	25	25	25	0
Hotel D	3	2019-11-09	Deltamethrin	2	10	25	25	22	0
Hotel D	3	2019-11-09	Deltamethrin	2	20	25	25	25	0
Hotel D	3	2019-11-09	Deltamethrin	2	30	25	25	25	0
Hotel D	3	2019-11-09	Deltamethrin	2	40	25	25	25	0
Hotel D	3	2019-11-09	Deltamethrin	2	50	25	25	25	0
Hotel D	3	2019-11-09	Deltamethrin	2	60	25	25	25	0
Hotel D	3	2019-11-10	Deltamethrin	3	10	25	25	22	0
Hotel D	3	2019-11-10	Deltamethrin	3	20	25	25	25	0
Hotel D	3	2019-11-10	Deltamethrin	3	30	25	25	25	0
Hotel D	3	2019-11-10	Deltamethrin	3	40	25	25	25	0
Hotel D	3	2019-11-10	Deltamethrin	3	50	25	25	25	0
Hotel D	3	2019-11-10	Deltamethrin	3	60	25	25	25	0
Hotel D	3	2019-11-10	Deltamethrin	4	10	25	25	24	0
Hotel D	3	2019-11-10	Deltamethrin	4	20	25	25	25	0
Hotel D	3	2019-11-10	Deltamethrin	4	30	25	25	25	0
Hotel D	3	2019-11-10	Deltamethrin	4	40	25	25	25	0
Hotel D	3	2019-11-10	Deltamethrin	4	50	25	25	25	0
Hotel D	3	2019-11-10	Deltamethrin	4	60	25	25	25	0
Hotel D	3	2019-11-12	Propoxur	1	10	25	25	10	0
Hotel D	3	2019-11-12	Propoxur	1	20	25	25	24	0
Hotel D	3	2019-11-12	Propoxur	1	30	25	25	24	0
Hotel D	3	2019-11-12	Propoxur	1	40	25	25	24	0
Hotel D	3	2019-11-12	Propoxur	1	50	25	25	24	0
Hotel D	3	2019-11-12	Propoxur	1	60	25	25	24	0
Hotel D	3	2019-11-12	Propoxur	2	10	25	25	20	0
Hotel D	3	2019-11-12	Propoxur	2	20	25	25	24	0
Hotel D	3	2019-11-12	Propoxur	2	30	25	25	24	0
Hotel D	3	2019-11-12	Propoxur	2	40	25	25	24	0
Hotel D	3	2019-11-12	Propoxur	2	50	25	25	24	0
Hotel D	3	2019-11-12	Propoxur	2	60	25	25	24	0
Hotel D	3	2019-11-12	Propoxur	3	10	25	25	11	0
Hotel D	3	2019-11-12	Propoxur	3	20	25	25	24	0
Hotel D	3	2019-11-12	Propoxur	3	30	25	25	24	0
Hotel D	3	2019-11-12	Propoxur	3	40	25	25	25	0
Hotel D	3	2019-11-12	Propoxur	3	50	25	25	25	0
Hotel D	3	2019-11-12	Propoxur	3	60	25	25	25	0
Hotel D	3	2019-11-12	Propoxur	4	10	25	25	10	0
Hotel D	3	2019-11-12	Propoxur	4	20	25	25	24	0
Hotel D	3	2019-11-12	Propoxur	4	30	25	25	24	0
Hotel D	3	2019-11-12	Propoxur	4	40	25	25	25	0
Hotel D	3	2019-11-12	Propoxur	4	50	25	25	25	0
Hotel D	3	2019-11-12	Propoxur	4	60	25	25	25	0
Hotel D	3	2019-11-12	Permethrin	1	10	25	25	5	0
Hotel D	3	2019-11-12	Permethrin	1	20	25	25	24	0
Hotel D	3	2019-11-12	Permethrin	1	30	25	25	25	0
Hotel D	3	2019-11-12	Permethrin	1	40	25	25	25	0
Hotel D	3	2019-11-12	Permethrin	1	50	25	25	25	0
Hotel D	3	2019-11-12	Permethrin	1	60	25	25	24	0
Hotel D	3	2019-11-12	Permethrin	2	10	25	25	10	0
Hotel D	3	2019-11-12	Permethrin	2	20	25	25	25	0
Hotel D	3	2019-11-12	Permethrin	2	30	25	25	25	0
Hotel D	3	2019-11-12	Permethrin	2	40	25	25	25	0
Hotel D	3	2019-11-12	Permethrin	2	50	25	25	25	0
Hotel D	3	2019-11-12	Permethrin	2	60	25	25	25	0
Hotel D	3	2019-11-12	Permethrin	3	10	25	25	8	0
Hotel D	3	2019-11-12	Permethrin	3	20	25	25	24	0
Hotel D	3	2019-11-12	Permethrin	3	30	25	25	25	0
Hotel D	3	2019-11-12	Permethrin	3	40	25	25	25	0
Hotel D	3	2019-11-12	Permethrin	3	50	25	25	25	0
Hotel D	3	2019-11-12	Permethrin	3	60	25	25	25	0
Hotel D	3	2019-11-12	Permethrin	4	10	25	25	3	0
Hotel D	3	2019-11-12	Permethrin	4	20	25	25	23	0
Hotel D	3	2019-11-12	Permethrin	4	30	25	25	25	0
Hotel D	3	2019-11-12	Permethrin	4	40	25	25	25	0
Hotel D	3	2019-11-12	Permethrin	4	50	25	25	25	0
Hotel D	3	2019-11-12	Permethrin	4	60	25	25	25	0
Hotel D	3	2019-11-15	Bendiocarb	1	10	25	25	1	0
Hotel D	3	2019-11-15	Bendiocarb	1	20	25	25	24	0
Hotel D	3	2019-11-15	Bendiocarb	1	30	25	25	25	0
Hotel D	3	2019-11-15	Bendiocarb	1	40	25	25	25	0
Hotel D	3	2019-11-15	Bendiocarb	1	50	25	25	25	0
Hotel D	3	2019-11-15	Bendiocarb	1	60	25	25	25	0
Hotel D	3	2019-11-15	Bendiocarb	2	10	25	25	0	0
Hotel D	3	2019-11-15	Bendiocarb	2	20	25	25	25	0
Hotel D	3	2019-11-15	Bendiocarb	2	30	25	25	25	0
Hotel D	3	2019-11-15	Bendiocarb	2	40	25	25	25	0
Hotel D	3	2019-11-15	Bendiocarb	2	50	25	25	25	0
Hotel D	3	2019-11-15	Bendiocarb	2	60	25	25	25	0
Hotel D	3	2019-11-15	Bendiocarb	3	10	25	25	2	0
Hotel D	3	2019-11-15	Bendiocarb	3	20	25	25	25	0
Hotel D	3	2019-11-15	Bendiocarb	3	30	25	25	25	0
Hotel D	3	2019-11-15	Bendiocarb	3	40	25	25	25	0
Hotel D	3	2019-11-15	Bendiocarb	3	50	25	25	25	0
Hotel D	3	2019-11-15	Bendiocarb	3	60	25	25	25	0
Hotel D	3	2019-11-15	Bendiocarb	4	10	25	25	3	0
Hotel D	3	2019-11-15	Bendiocarb	4	20	25	25	25	0
Hotel D	3	2019-11-15	Bendiocarb	4	30	25	25	25	0
Hotel D	3	2019-11-15	Bendiocarb	4	40	25	25	25	0
Hotel D	3	2019-11-15	Bendiocarb	4	50	25	25	25	0
Hotel D	3	2019-11-15	Bendiocarb	4	60	25	25	25	0
Hotel C	5	2019-11-16	DDT	1	10	25	25	0	0
Hotel C	5	2019-11-16	DDT	1	20	25	25	0	0
Hotel C	5	2019-11-16	DDT	1	30	25	25	1	0
Hotel C	5	2019-11-16	DDT	1	40	25	25	1	0
Hotel C	5	2019-11-16	DDT	1	50	25	25	2	0
Hotel C	5	2019-11-16	DDT	1	60	25	25	7	0
Hotel C	5	2019-11-16	DDT	2	10	25	25	0	0
Hotel C	5	2019-11-16	DDT	2	20	25	25	1	0
Hotel C	5	2019-11-16	DDT	2	30	25	25	1	0
Hotel C	5	2019-11-16	DDT	2	40	25	25	1	0
Hotel C	5	2019-11-16	DDT	2	50	25	25	5	0
Hotel C	5	2019-11-16	DDT	2	60	25	25	9	0
Hotel C	5	2019-11-16	DDT	3	10	25	25	0	0
Hotel C	5	2019-11-16	DDT	3	20	25	25	0	0
Hotel C	5	2019-11-16	DDT	3	30	25	25	0	0
Hotel C	5	2019-11-16	DDT	3	40	25	25	2	0
Hotel C	5	2019-11-16	DDT	3	50	25	25	9	0
Hotel C	5	2019-11-16	DDT	3	60	25	25	10	0
Hotel C	5	2019-11-19	Deltamethrin	1	10	25	25	21	0
Hotel C	5	2019-11-19	Deltamethrin	1	20	25	25	25	0
Hotel C	5	2019-11-19	Deltamethrin	1	30	25	25	25	0
Hotel C	5	2019-11-19	Deltamethrin	1	40	25	25	25	0
Hotel C	5	2019-11-19	Deltamethrin	1	50	25	25	25	0
Hotel C	5	2019-11-19	Deltamethrin	1	60	25	25	25	0
Hotel C	5	2019-11-19	Deltamethrin	2	10	25	25	23	0
Hotel C	5	2019-11-19	Deltamethrin	2	20	25	25	25	0
Hotel C	5	2019-11-19	Deltamethrin	2	30	25	25	25	0
Hotel C	5	2019-11-19	Deltamethrin	2	40	25	25	25	0
Hotel C	5	2019-11-19	Deltamethrin	2	50	25	25	25	0
Hotel C	5	2019-11-19	Deltamethrin	2	60	25	25	25	0
Hotel C	5	2019-11-19	Deltamethrin	3	10	25	25	21	0
Hotel C	5	2019-11-19	Deltamethrin	3	20	25	25	25	0
Hotel C	5	2019-11-19	Deltamethrin	3	30	25	25	25	0
Hotel C	5	2019-11-19	Deltamethrin	3	40	25	25	25	0
Hotel C	5	2019-11-19	Deltamethrin	3	50	25	25	25	0
Hotel C	5	2019-11-19	Deltamethrin	3	60	25	25	25	0
Hotel C	5	2019-11-19	Deltamethrin	4	10	25	25	23	0
Hotel C	5	2019-11-19	Deltamethrin	4	20	25	25	25	0
Hotel C	5	2019-11-19	Deltamethrin	4	30	25	25	25	0
Hotel C	5	2019-11-19	Deltamethrin	4	40	25	25	25	0
Hotel C	5	2019-11-19	Deltamethrin	4	50	25	25	25	0
Hotel C	5	2019-11-19	Deltamethrin	4	60	25	25	25	0
Hotel C	5	2019-11-21	Permethrin	1	10	25	25	6	0
Hotel C	5	2019-11-21	Permethrin	1	20	25	25	25	0
Hotel C	5	2019-11-21	Permethrin	1	30	25	25	25	0
Hotel C	5	2019-11-21	Permethrin	1	40	25	25	25	0
Hotel C	5	2019-11-21	Permethrin	1	50	25	25	25	0
Hotel C	5	2019-11-21	Permethrin	1	60	25	25	25	0
Hotel C	5	2019-11-21	Permethrin	2	10	25	25	3	0
Hotel C	5	2019-11-21	Permethrin	2	20	25	25	24	0
Hotel C	5	2019-11-21	Permethrin	2	30	25	25	25	0
Hotel C	5	2019-11-21	Permethrin	2	40	25	25	25	0
Hotel C	5	2019-11-21	Permethrin	2	50	25	25	25	0
Hotel C	5	2019-11-21	Permethrin	2	60	25	25	25	0
Hotel C	5	2019-11-21	Permethrin	3	10	25	25	8	0
Hotel C	5	2019-11-21	Permethrin	3	20	25	25	25	0
Hotel C	5	2019-11-21	Permethrin	3	30	25	25	25	0
Hotel C	5	2019-11-21	Permethrin	3	40	25	25	25	0
Hotel C	5	2019-11-21	Permethrin	3	50	25	25	25	0
Hotel C	5	2019-11-21	Permethrin	3	60	25	25	25	0
Hotel C	5	2019-11-21	Permethrin	4	10	25	25	4	0
Hotel C	5	2019-11-21	Permethrin	4	20	25	25	23	0
Hotel C	5	2019-11-21	Permethrin	4	30	25	25	25	0
Hotel C	5	2019-11-21	Permethrin	4	40	25	25	25	0
Hotel C	5	2019-11-21	Permethrin	4	50	25	25	25	0
Hotel C	5	2019-11-21	Permethrin	4	60	25	25	25	0
Hotel C	5	2019-11-23	Bendiocarb	1	10	25	25	5	0
Hotel C	5	2019-11-23	Bendiocarb	1	20	25	25	24	0
Hotel C	5	2019-11-23	Bendiocarb	1	30	25	25	25	0
Hotel C	5	2019-11-23	Bendiocarb	1	40	25	25	25	0
Hotel C	5	2019-11-23	Bendiocarb	1	50	25	25	25	0
Hotel C	5	2019-11-23	Bendiocarb	1	60	25	25	25	0
Hotel C	5	2019-11-23	Bendiocarb	2	10	25	25	8	0
Hotel C	5	2019-11-23	Bendiocarb	2	20	25	25	21	0
Hotel C	5	2019-11-23	Bendiocarb	2	30	25	25	25	0
Hotel C	5	2019-11-23	Bendiocarb	2	40	25	25	25	0
Hotel C	5	2019-11-23	Bendiocarb	2	50	25	25	25	0
Hotel C	5	2019-11-23	Bendiocarb	2	60	25	25	25	0
Hotel C	5	2019-11-23	Bendiocarb	3	10	25	25	14	0
Hotel C	5	2019-11-23	Bendiocarb	3	20	25	25	25	0
Hotel C	5	2019-11-23	Bendiocarb	3	30	25	25	25	0
Hotel C	5	2019-11-23	Bendiocarb	3	40	25	25	25	0
Hotel C	5	2019-11-23	Bendiocarb	3	50	25	25	25	0
Hotel C	5	2019-11-23	Bendiocarb	3	60	25	25	25	0
Hotel C	5	2019-11-23	Bendiocarb	4	10	25	25	10	0
Hotel C	5	2019-11-23	Bendiocarb	4	20	25	25	25	0
Hotel C	5	2019-11-23	Bendiocarb	4	30	25	25	25	0
Hotel C	5	2019-11-23	Bendiocarb	4	40	25	25	25	0
Hotel C	5	2019-11-23	Bendiocarb	4	50	25	25	25	0
Hotel C	5	2019-11-23	Bendiocarb	4	60	25	25	25	0
Hotel C	5	2019-11-23	Propoxur	1	10	25	25	8	0
Hotel C	5	2019-11-23	Propoxur	1	20	25	25	18	0
Hotel C	5	2019-11-23	Propoxur	1	30	25	25	25	0
Hotel C	5	2019-11-23	Propoxur	1	40	25	25	25	0
Hotel C	5	2019-11-23	Propoxur	1	50	25	25	25	0
Hotel C	5	2019-11-23	Propoxur	1	60	25	25	25	0
Hotel C	5	2019-11-23	Propoxur	2	10	25	25	19	0
Hotel C	5	2019-11-23	Propoxur	2	20	25	25	25	0
Hotel C	5	2019-11-23	Propoxur	2	30	25	25	25	0
Hotel C	5	2019-11-23	Propoxur	2	40	25	25	25	0
Hotel C	5	2019-11-23	Propoxur	2	50	25	25	25	0
Hotel C	5	2019-11-23	Propoxur	2	60	25	25	25	0
Hotel C	5	2019-11-23	Propoxur	3	10	25	25	13	0
Hotel C	5	2019-11-23	Propoxur	3	20	25	25	24	0
Hotel C	5	2019-11-23	Propoxur	3	30	25	25	25	0
Hotel C	5	2019-11-23	Propoxur	3	40	25	25	25	0
Hotel C	5	2019-11-23	Propoxur	3	50	25	25	25	0
Hotel C	5	2019-11-23	Propoxur	3	60	25	25	25	0
Hotel C	5	2019-11-23	Propoxur	4	10	25	25	1	0
Hotel C	5	2019-11-23	Propoxur	4	20	25	25	25	0
Hotel C	5	2019-11-23	Propoxur	4	30	25	25	25	0
Hotel C	5	2019-11-23	Propoxur	4	40	25	25	25	0
Hotel C	5	2019-11-23	Propoxur	4	50	25	25	25	0
Hotel C	5	2019-11-23	Propoxur	4	60	25	25	25	0
Hotel C	5	2019-11-25	DDT	4	10	25	25	0	0
Hotel C	5	2019-11-25	DDT	4	20	25	25	0	0
Hotel C	5	2019-11-25	DDT	4	30	25	25	1	0
Hotel C	5	2019-11-25	DDT	4	40	25	25	1	0
Hotel C	5	2019-11-25	DDT	4	50	25	25	2	0
Hotel C	5	2019-11-25	DDT	4	60	25	25	7	0
Hotel C	5	2019-11-25	DDT	5	10	25	25	0	0
Hotel C	5	2019-11-25	DDT	5	20	25	25	0	0
Hotel C	5	2019-11-25	DDT	5	30	25	25	1	0
Hotel C	5	2019-11-25	DDT	5	40	25	25	1	0
Hotel C	5	2019-11-25	DDT	5	50	25	25	2	0
Hotel C	5	2019-11-25	DDT	5	60	25	25	6	0
Hotel C	5	2019-11-25	DDT	6	10	25	25	0	0
Hotel C	5	2019-11-25	DDT	6	20	25	25	0	0
Hotel C	5	2019-11-25	DDT	6	30	25	25	2	0
Hotel C	5	2019-11-25	DDT	6	40	25	25	3	0
Hotel C	5	2019-11-25	DDT	6	50	25	25	8	0
Hotel C	5	2019-11-25	DDT	6	60	25	25	13	0
Hotel C	5	2019-11-25	DDT	7	10	25	25	0	0
Hotel C	5	2019-11-25	DDT	7	20	25	25	0	0
Hotel C	5	2019-11-25	DDT	7	30	25	25	0	0
Hotel C	5	2019-11-25	DDT	7	40	25	25	1	0
Hotel C	5	2019-11-25	DDT	7	50	25	25	4	0
Hotel C	5	2019-11-25	DDT	7	60	25	25	7	0
Hotel C	5	2019-11-28	DDT	8	10	25	23	0	0
Hotel C	5	2019-11-28	DDT	8	20	25	23	0	0
Hotel C	5	2019-11-28	DDT	8	30	25	23	1	0
Hotel C	5	2019-11-28	DDT	8	40	25	23	1	0
Hotel C	5	2019-11-28	DDT	8	50	25	23	3	0
Hotel C	5	2019-11-28	DDT	8	60	25	23	3	0
Hotel C	5	2019-11-28	DDT	9	10	25	23	0	0
Hotel C	5	2019-11-28	DDT	9	20	25	23	0	0
Hotel C	5	2019-11-28	DDT	9	30	25	23	0	0
Hotel C	5	2019-11-28	DDT	9	40	25	23	2	0
Hotel C	5	2019-11-28	DDT	9	50	25	23	3	0
Hotel C	5	2019-11-28	DDT	9	60	25	23	3	0
Hotel C	5	2019-11-28	Deltamethrin	5	10	25	25	15	0
Hotel C	5	2019-11-28	Deltamethrin	5	20	25	25	25	0
Hotel C	5	2019-11-28	Deltamethrin	5	30	25	25	25	0
Hotel C	5	2019-11-28	Deltamethrin	5	40	25	25	25	0
Hotel C	5	2019-11-28	Deltamethrin	5	50	25	25	25	0
Hotel C	5	2019-11-28	Deltamethrin	5	60	25	25	25	0
Hotel C	5	2019-11-28	Deltamethrin	6	10	25	25	17	0
Hotel C	5	2019-11-28	Deltamethrin	6	20	25	25	25	0
Hotel C	5	2019-11-28	Deltamethrin	6	30	25	25	25	0
Hotel C	5	2019-11-28	Deltamethrin	6	40	25	25	25	0
Hotel C	5	2019-11-28	Deltamethrin	6	50	25	25	25	0
Hotel C	5	2019-11-28	Deltamethrin	6	60	25	25	25	0
Hotel C	5	2019-11-28	Deltamethrin	7	10	25	25	20	0
Hotel C	5	2019-11-28	Deltamethrin	7	20	25	25	25	0
Hotel C	5	2019-11-28	Deltamethrin	7	30	25	25	25	0
Hotel C	5	2019-11-28	Deltamethrin	7	40	25	25	25	0
Hotel C	5	2019-11-28	Deltamethrin	7	50	25	25	25	0
Hotel C	5	2019-11-28	Deltamethrin	7	60	25	25	25	0
Hotel C	5	2019-11-28	Deltamethrin	8	10	25	25	21	0
Hotel C	5	2019-11-28	Deltamethrin	8	20	25	25	24	0
Hotel C	5	2019-11-28	Deltamethrin	8	30	25	25	25	0
Hotel C	5	2019-11-28	Deltamethrin	8	40	25	25	25	0
Hotel C	5	2019-11-28	Deltamethrin	8	50	25	25	25	0
Hotel C	5	2019-11-28	Deltamethrin	8	60	25	25	25	0
Hotel C	5	2019-11-28	Permethrin	5	10	25	25	8	1
Hotel C	5	2019-11-28	Permethrin	5	20	25	25	21	1
Hotel C	5	2019-11-28	Permethrin	5	30	25	25	25	1
Hotel C	5	2019-11-28	Permethrin	5	40	25	25	25	1
Hotel C	5	2019-11-28	Permethrin	5	50	25	25	25	1
Hotel C	5	2019-11-28	Permethrin	5	60	25	25	25	1
Hotel C	5	2019-11-28	Permethrin	6	10	25	25	6	1
Hotel C	5	2019-11-28	Permethrin	6	20	25	25	18	1
Hotel C	5	2019-11-28	Permethrin	6	30	25	25	24	1
Hotel C	5	2019-11-28	Permethrin	6	40	25	25	25	1
Hotel C	5	2019-11-28	Permethrin	6	50	25	25	25	1
Hotel C	5	2019-11-28	Permethrin	6	60	25	25	25	1
Hotel A	4	2019-11-16	DDT	1	10	25	25	0	0
Hotel A	4	2019-11-16	DDT	1	20	25	25	0	0
Hotel A	4	2019-11-16	DDT	1	30	25	25	0	0
Hotel A	4	2019-11-16	DDT	1	40	25	25	4	0
Hotel A	4	2019-11-16	DDT	1	50	25	25	4	0
Hotel A	4	2019-11-16	DDT	1	60	25	25	4	0
Hotel A	4	2019-11-16	DDT	2	10	25	25	0	0
Hotel A	4	2019-11-16	DDT	2	20	25	25	0	0
Hotel A	4	2019-11-16	DDT	2	30	25	25	0	0
Hotel A	4	2019-11-16	DDT	2	40	25	25	2	0
Hotel A	4	2019-11-16	DDT	2	50	25	25	6	0
Hotel A	4	2019-11-16	DDT	2	60	25	25	9	0
Hotel A	4	2019-11-16	DDT	3	10	25	25	0	0
Hotel A	4	2019-11-16	DDT	3	20	25	25	0	0
Hotel A	4	2019-11-16	DDT	3	30	25	25	0	0
Hotel A	4	2019-11-16	DDT	3	40	25	25	3	0
Hotel A	4	2019-11-16	DDT	3	50	25	25	4	0
Hotel A	4	2019-11-16	DDT	3	60	25	25	11	0
Hotel A	4	2019-11-16	DDT	4	10	25	25	0	0
Hotel A	4	2019-11-16	DDT	4	20	25	25	0	0
Hotel A	4	2019-11-16	DDT	4	30	25	25	0	0
Hotel A	4	2019-11-16	DDT	4	40	25	25	1	0
Hotel A	4	2019-11-16	DDT	4	50	25	25	7	0
Hotel A	4	2019-11-16	DDT	4	60	25	25	8	0
Hotel A	4	2019-11-19	Deltamethrin	1	10	25	20	23	0
Hotel A	4	2019-11-19	Deltamethrin	1	20	25	20	25	0
Hotel A	4	2019-11-19	Deltamethrin	1	30	25	20	25	0
Hotel A	4	2019-11-19	Deltamethrin	1	40	25	20	25	0
Hotel A	4	2019-11-19	Deltamethrin	1	50	25	20	25	0
Hotel A	4	2019-11-19	Deltamethrin	1	60	25	20	25	0
Hotel A	4	2019-11-19	Deltamethrin	2	10	25	20	24	0
Hotel A	4	2019-11-19	Deltamethrin	2	20	25	20	25	0
Hotel A	4	2019-11-19	Deltamethrin	2	30	25	20	25	0
Hotel A	4	2019-11-19	Deltamethrin	2	40	25	20	25	0
Hotel A	4	2019-11-19	Deltamethrin	2	50	25	20	25	0
Hotel A	4	2019-11-19	Deltamethrin	2	60	25	20	25	0
Hotel A	4	2019-11-19	Deltamethrin	3	10	25	20	24	0
Hotel A	4	2019-11-19	Deltamethrin	3	20	25	20	25	0
Hotel A	4	2019-11-19	Deltamethrin	3	30	25	20	25	0
Hotel A	4	2019-11-19	Deltamethrin	3	40	25	20	25	0
Hotel A	4	2019-11-19	Deltamethrin	3	50	25	20	25	0
Hotel A	4	2019-11-19	Deltamethrin	3	60	25	20	25	0
Hotel A	4	2019-11-19	Deltamethrin	4	10	25	20	20	0
Hotel A	4	2019-11-19	Deltamethrin	4	20	25	20	25	0
Hotel A	4	2019-11-19	Deltamethrin	4	30	25	20	25	0
Hotel A	4	2019-11-19	Deltamethrin	4	40	25	20	25	0
Hotel A	4	2019-11-19	Deltamethrin	4	50	25	20	25	0
Hotel A	4	2019-11-19	Deltamethrin	4	60	25	20	25	0
Hotel A	4	2019-11-21	Propoxur	1	10	25	25	1	0
Hotel A	4	2019-11-21	Propoxur	1	20	25	25	25	0
Hotel A	4	2019-11-21	Propoxur	1	30	25	25	25	0
Hotel A	4	2019-11-21	Propoxur	1	40	25	25	25	0
Hotel A	4	2019-11-21	Propoxur	1	50	25	25	25	0
Hotel A	4	2019-11-21	Propoxur	1	60	25	25	25	0
Hotel A	4	2019-11-21	Propoxur	2	10	25	25	8	0
Hotel A	4	2019-11-21	Propoxur	2	20	25	25	23	0
Hotel A	4	2019-11-21	Propoxur	2	30	25	25	25	0
Hotel A	4	2019-11-21	Propoxur	2	40	25	25	25	0
Hotel A	4	2019-11-21	Propoxur	2	50	25	25	25	0
Hotel A	4	2019-11-21	Propoxur	2	60	25	25	25	0
Hotel A	4	2019-11-21	Propoxur	3	10	25	25	3	0
Hotel A	4	2019-11-21	Propoxur	3	20	25	25	25	0
Hotel A	4	2019-11-21	Propoxur	3	30	25	25	25	0
Hotel A	4	2019-11-21	Propoxur	3	40	25	25	25	0
Hotel A	4	2019-11-21	Propoxur	3	50	25	25	25	0
Hotel A	4	2019-11-21	Propoxur	3	60	25	25	25	0
Hotel A	4	2019-11-21	Propoxur	4	10	25	25	1	0
Hotel A	4	2019-11-21	Propoxur	4	20	25	25	19	0
Hotel A	4	2019-11-21	Propoxur	4	30	25	25	25	0
Hotel A	4	2019-11-21	Propoxur	4	40	25	25	25	0
Hotel A	4	2019-11-21	Propoxur	4	50	25	25	25	0
Hotel A	4	2019-11-21	Propoxur	4	60	25	25	25	0
Hotel A	4	2019-11-25	Permethrin	1	10	25	25	16	0
Hotel A	4	2019-11-25	Permethrin	1	20	25	25	25	0
Hotel A	4	2019-11-25	Permethrin	1	30	25	25	25	0
Hotel A	4	2019-11-25	Permethrin	1	40	25	25	25	0
Hotel A	4	2019-11-25	Permethrin	1	50	25	25	25	0
Hotel A	4	2019-11-25	Permethrin	1	60	25	25	25	0
Hotel A	4	2019-11-25	Permethrin	2	10	25	25	14	0
Hotel A	4	2019-11-25	Permethrin	2	20	25	25	25	0
Hotel A	4	2019-11-25	Permethrin	2	30	25	25	25	0
Hotel A	4	2019-11-25	Permethrin	2	40	25	25	25	0
Hotel A	4	2019-11-25	Permethrin	2	50	25	25	25	0
Hotel A	4	2019-11-25	Permethrin	2	60	25	25	25	0
Hotel A	4	2019-11-25	Permethrin	3	10	25	25	24	0
Hotel A	4	2019-11-25	Permethrin	3	20	25	25	25	0
Hotel A	4	2019-11-25	Permethrin	3	30	25	25	25	0
Hotel A	4	2019-11-25	Permethrin	3	40	25	25	25	0
Hotel A	4	2019-11-25	Permethrin	3	50	25	25	25	0
Hotel A	4	2019-11-25	Permethrin	3	60	25	25	25	0
Hotel A	4	2019-11-25	Permethrin	4	10	25	25	23	0
Hotel A	4	2019-11-25	Permethrin	4	20	25	25	24	0
Hotel A	4	2019-11-25	Permethrin	4	30	25	25	25	0
Hotel A	4	2019-11-25	Permethrin	4	40	25	25	25	0
Hotel A	4	2019-11-25	Permethrin	4	50	25	25	25	0
Hotel A	4	2019-11-25	Permethrin	4	60	25	25	25	0

## Sheet: Mortality24
Hotel	ID	Date	Insecticide	Replicate_No	Total_exposed	Total_control	Mort24hExposed	Mort24Control
Hotel B	1	2019-11-04	DDT	1	15	15	12	0
Hotel B	1	2019-11-04	DDT	2	21	14	11	0
Hotel B	1	2019-11-05	DDT	3	25	20	0	0
Hotel B	1	2019-11-05	DDT	4	25	20	4	0
Hotel B	1	2019-11-05	DDT	5	25	20	5	0
Hotel B	1	2019-11-05	DDT	6	25	20	4	0
Hotel B	1	2019-11-07	Deltamethrin	1	25	25	18	0
Hotel B	1	2019-11-07	Deltamethrin	2	25	25	17	0
Hotel B	1	2019-11-07	Deltamethrin	3	25	25	11	0
Hotel B	1	2019-11-09	Deltamethrin	4	25	25	18	0
Hotel B	1	2019-11-10	Propoxur	1	25	25	25	0
Hotel B	1	2019-11-10	Propoxur	2	25	25	25	0
Hotel B	1	2019-11-10	Propoxur	3	25	25	24	0
Hotel B	1	2019-11-10	Propoxur	4	25	25	25	0
Hotel B	1	2019-11-11	Permethrin	1	25	25	22	0
Hotel B	1	2019-11-11	Permethrin	2	25	25	24	0
Hotel B	1	2019-11-11	Permethrin	3	25	25	25	0
Hotel B	1	2019-11-11	Permethrin	4	25	25	25	0
Hotel B	1	2019-11-13	Bendiocarb	1	25	25	25	0
Hotel B	1	2019-11-13	Bendiocarb	2	25	25	25	0
Hotel B	1	2019-11-13	Bendiocarb	3	25	25	24	0
Hotel B	1	2019-11-13	Bendiocarb	4	25	25	24	0
Hotel B	1	2019-11-13	DDT	7	25	25	4	0
Hotel B	1	2019-11-13	DDT	8	25	25	9	0
Hotel B	1	2019-11-13	DDT	9	25	25	6	0
Hotel B	1	2019-11-13	DDT	10	25	25	7	0
Hotel B	1	2019-11-17	Deltamethrin	5	25	25	25	0
Hotel B	1	2019-11-17	Deltamethrin	6	25	25	23	0
Hotel B	1	2019-11-17	Deltamethrin	7	25	25	24	0
Hotel B	1	2019-11-17	Deltamethrin	8	25	25	22	0
Hotel B	1	2019-11-17	Permethrin	5	25	25	25	0
Hotel B	1	2019-11-17	Permethrin	6	25	25	25	0
Hotel B	1	2019-11-17	Permethrin	7	25	25	25	0
Hotel B	1	2019-11-17	Permethrin	8	25	25	25	0
Hotel D	3	2019-11-07	DDT	1	25	25	11	0
Hotel D	3	2019-11-07	DDT	2	25	25	18	0
Hotel D	3	2019-11-09	DDT	3	25	25	9	0
Hotel D	3	2019-11-09	DDT	4	25	25	20	0
Hotel D	3	2019-11-15	DDT	5	25	25	14	0
Hotel D	3	2019-11-15	DDT	6	25	25	11	0
Hotel D	3	2019-11-09	Deltamethrin	1	25	25	25	0
Hotel D	3	2019-11-09	Deltamethrin	2	25	25	25	0
Hotel D	3	2019-11-10	Deltamethrin	3	25	25	25	0
Hotel D	3	2019-11-10	Deltamethrin	4	25	25	25	0
Hotel D	3	2019-11-12	Propoxur	1	25	25	24	0
Hotel D	3	2019-11-12	Propoxur	2	25	25	24	0
Hotel D	3	2019-11-12	Propoxur	3	25	25	23	0
Hotel D	3	2019-11-12	Propoxur	4	25	25	25	0
Hotel D	3	2019-11-12	Permethrin	1	25	25	25	0
Hotel D	3	2019-11-12	Permethrin	2	25	25	25	0
Hotel D	3	2019-11-12	Permethrin	3	25	25	25	0
Hotel D	3	2019-11-12	Permethrin	4	25	25	25	0
Hotel D	3	2019-11-15	Bendiocarb	1	25	25	25	1
Hotel D	3	2019-11-15	Bendiocarb	2	25	25	25	1
Hotel D	3	2019-11-15	Bendiocarb	3	25	25	25	1
Hotel D	3	2019-11-15	Bendiocarb	4	25	25	25	1
Hotel C	5	2019-11-16	DDT	1	25	25	13	0
Hotel C	5	2019-11-16	DDT	2	25	25	12	0
Hotel C	5	2019-11-16	DDT	3	25	25	12	0
Hotel C	5	2019-11-19	Deltamethrin	1	25	25	25	0
Hotel C	5	2019-11-19	Deltamethrin	2	25	25	22	0
Hotel C	5	2019-11-19	Deltamethrin	3	25	25	23	0
Hotel C	5	2019-11-19	Deltamethrin	4	25	25	25	0
Hotel C	5	2019-11-21	Permethrin	1	25	25	25	0
Hotel C	5	2019-11-21	Permethrin	2	25	25	25	0
Hotel C	5	2019-11-21	Permethrin	3	25	25	25	0
Hotel C	5	2019-11-21	Permethrin	4	25	25	25	0
Hotel C	5	2019-11-23	Bendiocarb	1	25	25	25	1
Hotel C	5	2019-11-23	Bendiocarb	2	25	25	25	1
Hotel C	5	2019-11-23	Bendiocarb	3	25	25	25	1
Hotel C	5	2019-11-23	Bendiocarb	4	25	25	25	1
Hotel C	5	2019-11-23	Propoxur	1	25	25	25	0
Hotel C	5	2019-11-23	Propoxur	2	25	25	25	0
Hotel C	5	2019-11-23	Propoxur	3	25	25	25	0
Hotel C	5	2019-11-23	Propoxur	4	25	25	25	0
Hotel C	5	2019-11-25	DDT	4	25	25	11	0
Hotel C	5	2019-11-25	DDT	5	25	25	14	0
Hotel C	5	2019-11-25	DDT	6	25	25	8	0
Hotel C	5	2019-11-25	DDT	7	25	25	14	0
Hotel C	5	2019-11-28	DDT	8	25	23	5	0
Hotel C	5	2019-11-28	DDT	9	25	23	7	0
Hotel C	5	2019-11-28	Deltamethrin	5	25	25	20	1
Hotel C	5	2019-11-28	Deltamethrin	6	25	25	25	1
Hotel C	5	2019-11-28	Deltamethrin	7	25	25	21	1
Hotel C	5	2019-11-28	Deltamethrin	8	25	25	19	1
Hotel C	5	2019-11-28	Permethrin	5	25	25	25	1
Hotel C	5	2019-11-28	Permethrin	6	25	25	25	1
Hotel A	4	2019-11-16	DDT	1	25	20	8	0
Hotel A	4	2019-11-16	DDT	2	25	20	9	0
Hotel A	4	2019-11-16	DDT	3	25	20	12	0
Hotel A	4	2019-11-16	DDT	4	25	20	10	0
Hotel A	4	2019-11-19	Deltamethrin	1	25	20	24	0
Hotel A	4	2019-11-19	Deltamethrin	2	25	20	25	0
Hotel A	4	2019-11-19	Deltamethrin	3	25	20	25	0
Hotel A	4	2019-11-19	Deltamethrin	4	25	20	25	0
Hotel A	4	2019-11-21	Propoxur	1	25	25	25	0
Hotel A	4	2019-11-21	Propoxur	2	25	25	25	0
Hotel A	4	2019-11-21	Propoxur	3	25	25	25	0
Hotel A	4	2019-11-21	Propoxur	4	25	25	25	0
Hotel A	4	2019-11-25	Permethrin	1	25	25	25	0
Hotel A	4	2019-11-25	Permethrin	2	25	25	25	0
Hotel A	4	2019-11-25	Permethrin	3	25	25	25	0
Hotel A	4	2019-11-25	Permethrin	4	25	25	25	0
